# Supplementary material for: Experience from a Fast-Track Multidisciplinary Clinic Integrating Movement Disorders Neurologists in Normal Pressure Hydrocephalus Evaluation
Source: J Clin Med. 2024 Oct 15;13(20):6135. doi: 10.3390/jcm13206135 (PMC11509069; doi:10.3390/jcm13206135)
Supplement: Supplementary file 1 [file jcm-13-06135-s001.zip]

Archive with 1 entries (1 files):
- jcm-3216653-supplementary.pdf
